# Supplementary material for: Design of a Quantitative LC-MS Method for Residual Toxins Adenylate Cyclase Toxin (ACT), Dermonecrotic Toxin (DNT) and Tracheal Cytotoxin (TCT) in Bordetella pertussis Vaccines
Source: Toxins (Basel). 2021 Oct 28;13(11):763. doi: 10.3390/toxins13110763 (PMC8624556; doi:10.3390/toxins13110763)
Supplement: Supplementary file 1 [file toxins-13-00763-s001.zip]

Archive with 1 entries (1 files):
- toxins-1425125-supplementary.pdf
